# Supplementary material for: Combination of acalabrutinib with lenalidomide and rituximab in relapsed/refractory aggressive B-cell non-Hodgkin lymphoma: a single-arm phase II trial
Source: Nat Commun. 2024 Mar 30;15:2776. doi: 10.1038/s41467-024-47198-4 (PMC10981676; doi:10.1038/s41467-024-47198-4)
Supplement: Supplementary file 4 — Source Data [file 41467_2024_47198_MOESM4_ESM.xlsx]

## Sheet: Figure 1, Table 1
id	Sex	Age	Pathology	IPI	Baseline LDH	Treatment line	Best objective response	Double expressor	ECOG PS	BCL2 rearrangement	BCL6 rearrangement	MYC rearrangement
BPH-001	F	65 or more	FL	3	504	2nd	PR	NA	2	1	1	0
BPH-002	F	65 or more	Non GCB DLBCL	4	219	2nd	PD	Double expressor	1	0	0	0
BPH-003	F	65 or more	Non GCB DLBCL	2	397	3rd or more	PR	Not double expressor	1	1	1	0
CHH-001	M	less than 65	Non GCB DLBCL	3	834	3rd or more	CR	NA	1	1	0	0
CHH-002	M	less than 65	Non GCB DLBCL	2	831	2nd	PD	Double expressor	1	NA	NA	NA
CHH-003	M	65 or more	Non GCB DLBCL	1	1572	3rd or more	PD	Double expressor	1	1	1	0
CHH-004	M	less than 65	Non GCB DLBCL	4	738	3rd or more	PD	Not double expressor	1	1	1	0
CHH-005	M	65 or more	Non GCB DLBCL	4	744	2nd	PD	NA	1	NA	NA	NA
CUH-001	F	less than 65	Non GCB DLBCL	1	239	3rd or more	PR	Not double expressor	0	1	0	0
CUH-002	F	65 or more	Non GCB DLBCL	2	388	3rd or more	PR	Not double expressor	1	NA	NA	NA
CUH-003	F	65 or more	Non GCB DLBCL	1	169	2nd	NE	Double expressor	1	1	0	0
HPH-001	F	65 or more	Non GCB DLBCL	1	319	3rd or more	PD	NA	2	NA	NA	NA
JBH-001	M	65 or more	GCB DLBCL	3	525	3rd or more	SD	Not double expressor	0	1	1	0
JBH-002	F	65 or more	Non GCB DLBCL	3	413	3rd or more	CR	NA	0	NA	NA	NA
KDH-001	M	65 or more	Non GCB DLBCL	4	1162	2nd	PD	Not double expressor	2	0	1	1
KDH-002	M	65 or more	GCB DLBCL	4	1100	2nd	CR	Not double expressor	2	1	1	0
KDH-003	M	less than 65	GCB DLBCL	0	538	2nd	PD	Not double expressor	1	0	1	1
KGH-001	M	65 or more	Non GCB DLBCL	2	598	2nd	CR	Not double expressor	1	1	1	1
KGH-002	M	less than 65	Non GCB DLBCL	2	282	2nd	CR	NA	1	0	0	0
KGH-003	F	65 or more	Non GCB DLBCL	2	429	2nd	CR	Not double expressor	1	0	1	0
KGH-004	M	65 or more	Non GCB DLBCL	4	690	2nd	PR	Not double expressor	1	1	0	0
KGH-005	F	65 or more	Non GCB DLBCL	3	334	2nd	PD	Double expressor	1	1	1	0
KHA-001	M	65 or more	Non GCB DLBCL	4	443	2nd	PD	NA	1	NA	NA	NA
KHA-002	F	65 or more	GCB DLBCL	4	695	2nd	SD	NA	2	1	1	0
KHA-003	M	65 or more	Non GCB DLBCL	3	628	2nd	CR	NA	1	0	0	0
KHA-004	M	less than 65	Non GCB DLBCL	5	751	2nd	PR	NA	1	1	1	0
KHA-005	M	65 or more	GCB DLBCL	2	590	2nd	PR	NA	1	0	0	0
KUH-001	F	65 or more	Non GCB DLBCL	3	370	2nd	CR	Not double expressor	1	NA	NA	NA
KUH-002	F	65 or more	GCB DLBCL	4	960	2nd	NE	Not double expressor	3	NA	NA	NA
PUH-001	F	65 or more	Non GCB DLBCL	1	292	2nd	CR	Not double expressor	1	1	0	0
PUH-002	F	65 or more	Non GCB DLBCL	1	189	2nd	CR	NA	1	1	1	0
SUB-001	M	less than 65	Non GCB DLBCL	2	281	3rd or more	PD	Not double expressor	1	NA	NA	NA
SUB-002	M	65 or more	Non GCB DLBCL	4	310	3rd or more	PR	Not double expressor	1	NA	NA	NA
SUB-003	M	less than 65	Non GCB DLBCL	0	546	3rd or more	PR	Not double expressor	1	1	0	0
SUB-004	F	65 or more	Non GCB DLBCL	4	197	2nd	CR	Double expressor	1	0	0	0
SUB-005	F	less than 65	Non GCB DLBCL	4	229	3rd or more	PD	Not double expressor	1	NA	NA	NA
SUB-006	F	65 or more	Non GCB DLBCL	4	456	3rd or more	PR	NA	1	NA	NA	NA
SUB-007	M	less than 65	GCB DLBCL	4	331	3rd or more	PD	Not double expressor	1	1	0	0
SUB-008	M	65 or more	Non GCB DLBCL	2	486	3rd or more	CR	Not double expressor	1	0	0	0
SUB-009	M	less than 65	Non GCB DLBCL	4	325	3rd or more	PD	Not double expressor	1	NA	NA	NA
SUB-010	F	65 or more	Non GCB DLBCL	4	275	3rd or more	PR	Not double expressor	1	0	0	0
SUH-001	F	less than 65	Non GCB DLBCL	1	228	3rd or more	CR	Double expressor	0	1	1	0
SUH-002	F	less than 65	DLBCL_NOS	1	482	3rd or more	PD	Not double expressor	1	NA	NA	NA
SUH-003	F	less than 65	PMBCL	1	260	3rd or more	SD	NA	0	NA	NA	NA
SUH-004	F	65 or more	Non GCB DLBCL	2	337	3rd or more	CR	Double expressor	1	0	0	0
SUH-005	F	less than 65	PMBCL	2	175	2nd	SD	NA	0	NA	NA	NA
SUH-006	F	less than 65	Non GCB DLBCL	3	298	3rd or more	CR	Not double expressor	1	NA	NA	NA
SUH-007	F	less than 65	PCNSL	NA	209	2nd	CR	Not double expressor	1	NA	NA	NA
SUH-008	M	less than 65	Non GCB DLBCL	3	251	3rd or more	PD	Double expressor	1	1	1	0
SUH-009	M	65 or more	DLBCL_NOS	4	164	3rd or more	CR	NA	1	NA	NA	NA
SUH-010	M	less than 65	Non GCB DLBCL	1	333	2nd	CR	Not double expressor	0	0	0	0
SUH-011	F	less than 65	Non GCB DLBCL	4	337	2nd	PR	NA	1	1	0	0
SUH-012	F	65 or more	GCB DLBCL	4	313	3rd or more	SD	Double expressor	1	NA	NA	NA
SUH-013	M	65 or more	Non GCB DLBCL	4	613	2nd	SD	Double expressor	1	0	0	0
SUH-014	F	less than 65	Non GCB DLBCL	2	196	2nd	PD	Not double expressor	1	NA	NA	NA
SUH-015	M	65 or more	Non GCB DLBCL	1	260	3rd or more	SD	Double expressor	1	NA	NA	NA
SUH-016	M	less than 65	GCB DLBCL	3	411	3rd or more	PD	NA	1	NA	NA	NA
SUH-017	M	65 or more	GCB DLBCL	2	197	3rd or more	PR	Double expressor	1	1	0	1
SUH-018	M	65 or more	GCB DLBCL	3	182	3rd or more	CR	Double expressor	1	NA	NA	NA
SUH-019	M	less than 65	Non GCB DLBCL	1	163	3rd or more	CR	Not double expressor	1	NA	NA	NA
SUH-020	M	65 or more	Non GCB DLBCL	4	314	3rd or more	PR	Not double expressor	1	NA	NA	NA
SUH-021	F	less than 65	Non GCB DLBCL	3	238	2nd	PR	Double expressor	1	1	0	0
SUH-022	F	65 or more	PCNSL	NA	254	2nd	SD	NA	1	NA	NA	NA
SUH-023	F	65 or more	Non GCB DLBCL	4	336	2nd	SD	Double expressor	1	NA	NA	NA
SUH-024	M	less than 65	DLBCL_NOS	1	308	3rd or more	PD	Double expressor	1	NA	NA	NA
SUH-025	M	less than 65	Non GCB DLBCL	1	267	3rd or more	CR	NA	1	NA	NA	NA
End of Source Data for Figure 1, Table 1

## Sheet: Figure 2
id	PFS event	PFS months	OS event	OS months	Time to respond months	Time to PD months	Ongoing	Best objective response
BPH-001	1	6.25	0	31.61	1.96	6.25	NA	PR
BPH-002	1	2.39	0	5.61	NA	2.39	NA	PD
BPH-003	1	4.07	1	7.36	1.96	4.07	NA	PR
CHH-001	0	21.89	0	21.89	1.96	NA	Y	CR
CHH-002	1	1.46	1	3.11	NA	1.46	NA	PD
CHH-003	1	0.89	0	0.93	NA	0.89	NA	PD
CHH-004	1	0.86	0	2.71	NA	0.86	NA	PD
CHH-005	1	1.71	0	2.75	NA	1.71	NA	PD
CUH-001	1	3.54	0	12.93	1.96	3.54	NA	PR
CUH-002	0	3.43	0	3.43	1.96	NA	NA	PR
CUH-003	1	4.04	1	4.04	NA	NA	NA	NE
HPH-001	1	1.29	1	2.07	NA	1.29	NA	PD
JBH-001	1	11.57	0	11.71	NA	11.57	NA	SD
JBH-002	0	19.18	0	19.18	1.46	NA	Y	CR
KDH-001	1	0.5	0	0.5	NA	0.5	NA	PD
KDH-002	1	13.25	1	23.89	1.93	13.25	NA	CR
KDH-003	1	1.39	1	2.32	NA	1.39	NA	PD
KGH-001	0	31.96	0	31.96	1.96	NA	Y	CR
KGH-002	0	29.96	0	29.96	1.96	NA	Y	CR
KGH-003	0	21.14	0	21.14	1.71	NA	Y	CR
KGH-004	1	4.36	0	13.25	2.36	4.36	NA	PR
KGH-005	1	1.07	1	1.96	NA	1.07	NA	PD
KHA-001	1	2.21	1	6.96	NA	2.21	NA	PD
KHA-002	1	2.29	1	2.29	NA	NA	NA	SD
KHA-003	0	18.61	0	18.61	1.79	NA	Y	CR
KHA-004	1	6.18	1	9.25	1.86	6.18	NA	PR
KHA-005	0	18.14	0	18.14	1.93	NA	Y	PR
KUH-001	0	32.79	0	32.79	1.96	NA	Y	CR
KUH-002	1	0.79	1	0.79	NA	NA	NA	NE
PUH-001	0	19.04	0	19.04	4.07	NA	Y	CR
PUH-002	0	18.21	0	18.21	1.75	NA	Y	CR
SUB-001	1	1.21	0	1.21	NA	1.21	NA	PD
SUB-002	1	6.64	0	6.68	1.79	6.64	NA	PR
SUB-003	1	15.36	0	2.54	2.5	15.36	NA	PR
SUB-004	1	24.04	0	24.04	1.86	24.04	NA	CR
SUB-005	1	2.96	0	3.11	NA	2.96	NA	PD
SUB-006	1	4.07	1	6.43	1.82	4.07	NA	PR
SUB-007	1	0.96	0	0.96	NA	0.96	NA	PD
SUB-008	1	4.71	1	10.46	1.75	4.71	NA	CR
SUB-009	1	1.79	0	17.43	NA	1.79	NA	PD
SUB-010	1	3.82	0	6.89	1.86	3.82	NA	PR
SUH-001	0	36.57	0	36.57	5.89	NA	Y	CR
SUH-002	1	1.04	1	1.75	NA	1.04	NA	PD
SUH-003	0	2.46	0	23.25	NA	NA	NA	SD
SUH-004	1	5.21	0	7.39	1.71	5.21	NA	CR
SUH-005	1	2.14	1	22.79	NA	2.14	NA	SD
SUH-006	1	15.71	0	33.71	2.04	15.71	NA	CR
SUH-007	1	13.21	0	23.32	2.21	13.21	NA	CR
SUH-008	1	2.5	1	4.89	NA	2.5	NA	PD
SUH-009	1	22.79	0	30.64	13.36	22.79	NA	CR
SUH-010	1	28.5	0	29.36	4.11	28.5	NA	CR
SUH-011	1	2.04	1	4.68	1	2.04	NA	PR
SUH-012	1	3.93	1	3.93	NA	NA	NA	SD
SUH-013	0	0.46	0	2	NA	NA	NA	SD
SUH-014	1	0.64	0	27.21	NA	0.64	NA	PD
SUH-015	1	1.14	1	4.89	NA	1.14	NA	SD
SUH-016	1	0.75	0	9	NA	0.75	NA	PD
SUH-017	0	3.32	0	21.11	2.04	NA	NA	PR
SUH-018	1	11	0	24	4.89	11	NA	CR
SUH-019	0	20.46	0	20.46	1.71	NA	Y	CR
SUH-020	1	5.11	0	7.96	2.18	5.11	NA	PR
SUH-021	1	4.46	0	18.89	1.86	4.46	NA	PR
SUH-022	1	3.5	0	3.64	NA	3.5	NA	SD
SUH-023	1	11.68	0	19.43	NA	11.68	NA	SD
SUH-024	1	0.75	1	1	NA	0.75	NA	PD
SUH-025	0	18.21	0	18.21	1.79	NA	Y	CR
End of Source Data for Figure 2

## Sheet: Figure 3
1. Mutation Results
CosmicHeme	CosmicCnt	GO_PD	GO_PD2	TotVaf	Batch_Freq	Batch.PCT	Filter_Report	Sample	Batch	Chr	Pos	Ref	Alt	Gene	Refseq	ExonIndex	Effect	AA	CDS	Targeted	CosmicAll	CosmicTumor	CommVar	dbSNP	TotReadCnt	TotAltCnt	TotRefCnt	KRAF	KRAF2	CST	LVF	BStrand	FILTER1	FILTER2	isSNV	nsize	MedVAF	VAFs	Samples	IqrSdVAF
0	0	1	1	14.2	3	7	PASS	BPH-1-FFPE	lm43	chr2	61147615	T	C	REL	NM_002908.2	9	SPLICE_SITE_DONOR	-	-	TRUE	N/A	N/A	N/A	rs1453496462	486	69	417	N/A	N/A	N/A	N/A	TRUE	TRUE	TRUE	TRUE	43	11.2	14.2,9.2,11.2	BPH-1-FFPE,JBH001-FFPE,SUB002-FFPE	0
0	0	1	1	9	1	2.3	PASS	BPH-1-FFPE	lm43	chr14	69061276	C	T	RAD51B	NM_133509.3	11	STOP_GAINED	p.Gln371*	c.1111C>T	TRUE	N/A	N/A	N/A	.	1753	158	1595	N/A	N/A	N/A	N/A	TRUE	TRUE	TRUE	TRUE	43	9	9	BPH-1-FFPE	0
0	0	1	1	18.6	1	2.3	PASS	BPH-1-FFPE	lm43	chr1	226835033	TCA	T	ITPKB	NM_002221.3	4	FRAME_SHIFT	p.692Cys_694Serfs	c.2079_2081delGT	TRUE	N/A	N/A	N/A	.	360	67	287	N/A	N/A	N/A	N/A	TRUE	TRUE	TRUE	FALSE	43	18.6	18.6	BPH-1-FFPE	0
0	0	1	1	5.4	1	2.3	PASS	BPH-1-FFPE	lm43	chr16	3778298	CA	C	CREBBP	NM_004380.2	31	FRAME_SHIFT	p.2249Met_2250Glnfs	c.6749_6750delT	TRUE	N/A	N/A	N/A	.	372	20	352	N/A	N/A	N/A	N/A	TRUE	TRUE	TRUE	FALSE	43	5.4	5.4	BPH-1-FFPE	0
0	0	1	1	5.9	1	2.3	PASS	BPH-2-FFPE	lm43	chr11	118352443	AG	A	KMT2A	NM_001197104.1	7	FRAME_SHIFT	p.1216Glu_1217Lysfs	c.3649_3650delG	TRUE	N/A	N/A	N/A	.	493	29	464	N/A	N/A	N/A	N/A	TRUE	TRUE	TRUE	FALSE	43	5.9	5.9	BPH-2-FFPE	0
8	8	1	0	27.5	2	4.6	PASS	BPH-3-FFPE	lm43	chr17	62006799	A	C	CD79B	NM_001039933.1	5	NON_SYNONYMOUS_CODING	p.Tyr197Asp	c.589T>G	TRUE	ALL(8|109873|0)	haematopoietic_and_lymphoid_tissue(8|109873|0.01)	N/A	.	3752	1030	2722	N/A	N/A	N/A	N/A	TRUE	TRUE	TRUE	TRUE	43	44.5	61.5,27.5	BPH-2-FFPE,BPH-3-FFPE	0
0	0	1	1	10.8	1	2.3	PASS	BPH-3-FFPE	lm43	chr6	31324503	AGGCTCTCTCGGTC	A	HLA-B	NM_005514.6	2	FRAME_SHIFT	p.97Asp_102Argfs	c.292_297delCCGAGAGAGCCAG	TRUE	N/A	N/A	N/A	.	2210	239	1971	N/A	N/A	N/A	N/A	TRUE	TRUE	TRUE	FALSE	43	10.8	10.8	BPH-3-FFPE	0
0	0	1	1	23.4	1	2.3	PASS	BPH-3-FFPE	lm43	chr12	49447905	T	TGGTGCAGTGGGAGCAGCGCTGGCTC	KMT2D	NM_003482.3	5	FRAME_SHIFT	p.175Thr_176Argfs	c.528_529insCCACGTCACCCTCGTCGCGACCGAG	TRUE	N/A	N/A	N/A	.	2582	604	1978	N/A	N/A	N/A	N/A	TRUE	TRUE	TRUE	FALSE	43	23.4	23.4	BPH-3-FFPE	0
0	0	1	1	4.1	1	2.3	PASS	CHH003-FFPE	lm43	chr19	42384927	ATCCCAGGGCCTGAACCTGGACGACTGCTCCATGTATGAGGACATC	A	CD79A	NM_001783.3	5	SPLICE_SITE_ACCEPTOR	-	-	TRUE	N/A	N/A	N/A	.	905	37	868	N/A	N/A	N/A	N/A	TRUE	TRUE	TRUE	FALSE	43	4.1	4.1	CHH003-FFPE	0
0	0	1	1	5.2	1	2.3	PASS	CHH004-FFPE	lm43	chr15	93527601	AGAGCG	A	CHD2	NM_001271.3	25	FRAME_SHIFT	p.1036Glu_1038Profs	c.3109_3111delGAGCG	TRUE	N/A	N/A	N/A	.	938	49	889	N/A	N/A	N/A	N/A	TRUE	TRUE	TRUE	FALSE	43	5.2	5.2	CHH004-FFPE	0
0	0	1	1	23.2	1	2.3	PASS	CHH005-FFPE	lm43	chr1	85733511	A	AG	BCL10	NM_003921.4	3	FRAME_SHIFT	p.166Ser_167Thrfs	c.500_501insC	TRUE	N/A	N/A	N/A	.	306	71	210	N/A	N/A	N/A	N/A	TRUE	TRUE	TRUE	FALSE	43	23.2	23.2	CHH005-FFPE	0
2	2	1	1	23.6	1	2.3	PASS	CHH005-FFPE	lm43	chr17	62006656	T	TA	CD79B	NM_001039933.1	6	FRAME_SHIFT	p.207Tyr_208Glufs	c.622_623insT	TRUE	ALL(2|109873|0)	haematopoietic_and_lymphoid_tissue(2|109873|0.00)	N/A	.	1578	373	1112	N/A	N/A	N/A	N/A	TRUE	TRUE	TRUE	FALSE	43	23.6	23.6	CHH005-FFPE	0
0	0	1	1	18.7	1	2.3	PASS	CUH001-TISSUE	lm43	chr15	45003765	AGCTGTGCTCGC	A	B2M	NM_004048.2	1	FRAME_SHIFT	p.7Ala_11Leufs	c.22_26delGCTGTGCTCGC	TRUE	N/A	N/A	N/A	.	744	139	605	N/A	N/A	N/A	N/A	TRUE	TRUE	TRUE	FALSE	43	18.7	18.7	CUH001-Tissue	0
0	0	1	1	4.4	1	2.3	PASS	CUH001-TISSUE	lm43	chr17	74732284	G	GT	SRSF2	NM_003016.4	2	FRAME_SHIFT	p.207Ser_208Profs	c.624_625insA	TRUE	N/A	N/A	N/A	.	528	23	505	N/A	N/A	N/A	N/A	TRUE	TRUE	TRUE	FALSE	43	4.4	4.4	CUH001-Tissue	0
4	8	1	1	7.4	1	2.3	PASS	JBH002-FFPE	lm43	chr17	7578474	C	CG	TP53	NM_000546.5	5	FRAME_SHIFT	p.151Pro_152Profs	c.455_456insC	TRUE	ALL(8|120716|0)	breast(4|10843|0.04),haematopoietic_and_lymphoid_tissue(4|109873|0.00)	N/A	rs730882019	1370	101	1253	N/A	N/A	N/A	N/A	TRUE	TRUE	TRUE	FALSE	43	7.4	7.4	JBH002-FFPE	0
0	0	1	1	10.9	1	2.3	PASS	JBH002-FFPE	lm43	chr19	16436444	GGCCGCCCCCC	G	KLF2	NM_016270.2	2	FRAME_SHIFT	p.164Gly_168Profs	c.494_498delGCCGCCCCCC	TRUE	N/A	N/A	N/A	.	183	20	163	N/A	N/A	N/A	N/A	TRUE	TRUE	TRUE	FALSE	43	10.9	10.9	JBH002-FFPE	0
0	0	1	1	28.4	1	2.3	PASS	KDH002-FFPE	lm43	chr12	49426787	G	A	KMT2D	NM_003482.3	39	STOP_GAINED	p.Gln3901*	c.11701C>T	TRUE	N/A	N/A	N/A	.	2710	770	1940	N/A	N/A	N/A	N/A	TRUE	TRUE	TRUE	TRUE	43	28.4	28.4	KDH002-FFPE	0
0	30	1	1	8.3	1	2.3	PASS	KDH003-FFPE	lm43	chr1	144952569	C	A	PDE4DIP	NM_001198834.3	3	NON_SYNONYMOUS_CODING	p.Gln113His	c.339G>T	TRUE	ALL(30|4535|0.007)	upper_aerodigestive_tract(30|4535|0.66)	N/A	rs376741952;rs3961613	6082	503	5579	N/A	N/A	N/A	N/A	TRUE	TRUE	TRUE	TRUE	43	8.3	8.3	KDH003-FFPE	0
1	1	1	0	23.3	1	2.3	PASS	KDH003-FFPE	lm43	chr6	26123917	C	G	HIST1H2BC	NM_003526.2	1	NON_SYNONYMOUS_CODING	p.Glu72Asp	c.216G>C	TRUE	ALL(1|109873|0)	haematopoietic_and_lymphoid_tissue(1|109873|0.00)	N/A	.	5058	1180	3878	N/A	N/A	N/A	N/A	TRUE	TRUE	TRUE	TRUE	43	23.3	23.3	KDH003-FFPE	0
0	0	1	1	24.4	1	2.3	PASS	KDH003-FFPE	lm43	chr6	27114187	C	G	HIST1H2BK	NM_080593.2	1	SPLICE_SITE_DONOR	-	-	TRUE	N/A	N/A	N/A	rs1221846887	3464	844	2620	N/A	N/A	N/A	N/A	TRUE	TRUE	TRUE	TRUE	43	24.4	24.4	KDH003-FFPE	0
0	3	1	1	23.6	1	2.3	PASS	KDH003-FFPE	lm43	chr6	29910692	C	T	HLA-A	NM_001242758.1.3	2	STOP_GAINED	p.Gln78*	c.232C>T	TRUE	ALL(3|52854|0)	large_intestine(2|48319|0.00),upper_aerodigestive_tract(1|4535|0.02)	N/A	rs281864736	3159	746	2413	N/A	N/A	N/A	N/A	TRUE	TRUE	TRUE	TRUE	43	23.6	23.6	KDH003-FFPE	0
2	3	1	0	23.8	2	4.6	PASS	KDH003-FFPE	lm43	chr6	31324659	C	T	HLA-B	NM_005514.6	2	NON_SYNONYMOUS_CODING	p.Gly50Asp	c.149G>A	TRUE	ALL(3|113428|0)	haematopoietic_and_lymphoid_tissue(2|109873|0.00),stomach(1|3555|0.03)	N/A	rs281864589	3253	775	2478	N/A	N/A	N/A	N/A	TRUE	TRUE	TRUE	TRUE	43	26.65	23.8,29.5	KDH003-FFPE,PUH002-FFPE	0
1	1	1	0	21	1	2.3	PASS	KDH003-FFPE	lm43	chr12	92539305	G	A	BTG1	NM_001731.2	1	NON_SYNONYMOUS_CODING	p.Pro3Ser	c.7C>T	TRUE	ALL(1|109873|0)	haematopoietic_and_lymphoid_tissue(1|109873|0.00)	N/A	rs556330446	965	203	762	N/A	N/A	N/A	N/A	TRUE	TRUE	TRUE	TRUE	43	21	21	KDH003-FFPE	0
2	3	1	0	23.5	1	2.3	PASS	KDH003-FFPE	lm43	chr16	11349310	G	A	SOCS1	NM_003745.1	2	NON_SYNONYMOUS_CODING	p.Ala9Val	c.26C>T	TRUE	ALL(3|158192|0)	haematopoietic_and_lymphoid_tissue(2|109873|0.00),large_intestine(1|48319|0.00)	N/A	.	795	187	608	N/A	N/A	N/A	N/A	TRUE	TRUE	TRUE	TRUE	43	23.5	23.5	KDH003-FFPE	0
1	22	1	1	18	1	2.3	PASS	KDH003-FFPE	lm43	chr17	7577581	A	C	TP53	NM_000546.5	7	NON_SYNONYMOUS_CODING	p.Tyr234Asp	c.700T>G	TRUE	ALL(22|208248|0)	lung(12|37869|0.03),stomach(6|3555|0.17),endometrium(1|3740|0.03),haematopoietic_and_lymphoid_tissue(1|109873|0.00),kidney(1|4892|0.02),large_intestine(1|48319|0.00)	N/A	rs864622237	727	131	596	N/A	N/A	N/A	N/A	TRUE	TRUE	TRUE	TRUE	43	18	18	KDH003-FFPE	0
2	2	1	0	25.3	1	2.3	PASS	KDH003-FFPE	lm43	chr17	40474428	T	C	STAT3	NM_139276.2	21	NON_SYNONYMOUS_CODING	p.Lys658Arg	c.1973A>G	TRUE	ALL(2|109873|0)	haematopoietic_and_lymphoid_tissue(2|109873|0.00)	N/A	.	2835	717	2118	N/A	N/A	N/A	N/A	TRUE	TRUE	TRUE	TRUE	43	25.3	25.3	KDH003-FFPE	0
0	0	1	1	19	1	2.3	PASS	KDH003-FFPE	lm43	chr1	16258943	G	GA	SPEN	NM_015001.2	11	FRAME_SHIFT	p.2069Glu_2070Lysfs	c.6209_6210insA	TRUE	N/A	N/A	N/A	.	3036	576	2322	N/A	N/A	N/A	N/A	TRUE	TRUE	TRUE	FALSE	43	19	19	KDH003-FFPE	0
0	0	1	1	27.5	1	2.3	PASS	KDH003-FFPE	lm43	chr6	134492860	GGTGCGAGATACTGAAAAACAGACCAGGGAAACAGCGTTTAGAACCTGCGAAAGCAAGCAATC	G	SGK1	NM_001143676.1	11	SPLICE_SITE_ACCEPTOR	-	-	TRUE	N/A	N/A	N/A	.	1619	445	1174	N/A	N/A	N/A	N/A	TRUE	TRUE	TRUE	FALSE	43	27.5	27.5	KDH003-FFPE	0
0	0	1	1	26.5	1	2.3	PASS	KDH003-FFPE	lm43	chr16	11348984	TCACG	T	SOCS1	NM_003745.1	2	FRAME_SHIFT	p.115Ser_117Lysfs	c.348_350delGTGC	TRUE	N/A	N/A	N/A	.	1863	493	1370	N/A	N/A	N/A	N/A	TRUE	TRUE	TRUE	FALSE	43	26.5	26.5	KDH003-FFPE	0
0	0	1	1	21.6	1	2.3	PASS	KGH001-FFPE	lm43	chr11	102207648	G	GTGGAA	BIRC3	NM_001165.4	9	FRAME_SHIFT	p.543Val_544Glufs	c.1631_1632insTGGAA	TRUE	N/A	N/A	N/A	.	444	96	317	N/A	N/A	N/A	N/A	TRUE	TRUE	TRUE	FALSE	43	21.6	21.6	KGH001-FFPE	0
1	1	1	0	9.1	2	4.6	PASS	KGH004-FFPE	lm43	chr6	29911113	C	T	HLA-A	NM_001242758.1.3	3	NON_SYNONYMOUS_CODING	p.Arg138Trp	c.412C>T	TRUE	ALL(1|109873|0)	haematopoietic_and_lymphoid_tissue(1|109873|0.00)	N/A	.	2767	252	2515	N/A	N/A	N/A	N/A	TRUE	TRUE	TRUE	TRUE	43	21.65	9.1,34.2	KGH004-FFPE,SUH017-Tissue	0
10	10	1	1	9.5	2	4.6	PASS	KGH004-FFPE	lm43	chr18	60985514	C	T	BCL2	NM_000633.2	2	NON_SYNONYMOUS_CODING	p.Arg129His	c.386G>A	TRUE	ALL(10|109873|0)	haematopoietic_and_lymphoid_tissue(10|109873|0.01)	N/A	.	3490	331	3159	N/A	N/A	N/A	N/A	TRUE	TRUE	TRUE	TRUE	43	16.6	9.5,23.7	KGH004-FFPE,SUH017-Tissue	0
6	6	1	0	12.1	1	2.3	PASS	KGH004-FFPE	lm43	chr19	19260045	T	G	MEF2B	NM_001145785.1	3	NON_SYNONYMOUS_CODING	p.Asp83Ala	c.248A>C	TRUE	ALL(6|109873|0)	haematopoietic_and_lymphoid_tissue(6|109873|0.01)	N/A	.	1461	177	1284	N/A	N/A	N/A	N/A	TRUE	TRUE	TRUE	TRUE	43	12.1	12.1	KGH004-FFPE	0
0	0	1	1	10.3	1	2.3	PASS	KGH004-FFPE	lm43	chr6	31323162	CCAGAAGG	C	HLA-B	NM_005514.6	4	FRAME_SHIFT	p.273Pro_276Glufs	c.820_823delGTCTTCC	TRUE	N/A	N/A	N/A	.	3159	325	2834	N/A	N/A	N/A	N/A	TRUE	TRUE	TRUE	FALSE	43	10.3	10.3	KGH004-FFPE	0
0	0	1	1	12.4	1	2.3	PASS	KGH004-FFPE	lm43	chr12	49445711	AGGTGGAG	A	KMT2D	NM_003482.3	10	FRAME_SHIFT	p.582Pro_585Glufs	c.1748_1751delCCACCTC	TRUE	N/A	N/A	N/A	.	2825	350	2475	N/A	N/A	N/A	N/A	TRUE	TRUE	TRUE	FALSE	43	12.4	12.4	KGH004-FFPE	0
0	0	1	1	29.2	1	2.3	PASS	KGH005-FFPE	lm43	chr1	117078742	G	T	CD58	NM_001779.2	3	STOP_GAINED	p.Ser158*	c.473C>A	TRUE	N/A	N/A	N/A	.	1690	494	1196	N/A	N/A	N/A	N/A	TRUE	TRUE	TRUE	TRUE	43	29.2	29.2	KGH005-FFPE	0
0	0	1	1	26.9	1	2.3	PASS	KGH005-FFPE	lm43	chr6	37138560	G	T	PIM1	NM_001243186.1	2	STOP_GAINED	p.Glu123*	c.367G>T	TRUE	N/A	N/A	N/A	.	2115	568	1547	N/A	N/A	N/A	N/A	TRUE	TRUE	TRUE	TRUE	43	26.9	26.9	KGH005-FFPE	0
0	0	1	1	7.2	1	2.3	PASS	KHA001-TISSUE	lm43	chrX	41203041	CAG	C	DDX3X	NM_001356.3	8	FRAME_SHIFT	p.243Ser_245Glyfs	c.732_734delAG	TRUE	N/A	N/A	N/A	.	291	21	270	N/A	N/A	N/A	N/A	TRUE	TRUE	TRUE	FALSE	43	7.2	7.2	KHA001-Tissue	0
0	17	1	0	7.3	2	4.6	PASS	KHA002-TISSUE	lm43	chr1	144879542	A	G	PDE4DIP	NM_001198834.3	27	NON_SYNONYMOUS_CODING	p.Leu1303Pro	c.3908T>C	TRUE	ALL(17|34222|0)	skin(7|17793|0.04),breast(6|10843|0.06),oesophagus(3|3211|0.09),prostate(1|2375|0.04)	N/A	.	2521	185	2336	N/A	0.78	N/A	N/A	TRUE	TRUE	TRUE	TRUE	43	6.85	7.3,6.4	KHA002-Tissue,SUB010-Tissue	0
0	0	1	1	27.1	1	2.3	PASS	KHA004-TISSUE	lm43	chr22	41572471	T	TCTAC	EP300	NM_001429.3	30	FRAME_SHIFT	p.1666Val_1667Tyrfs	c.5001_5002insCTAC	TRUE	N/A	N/A	N/A	.	2778	754	1774	N/A	N/A	N/A	N/A	TRUE	TRUE	TRUE	FALSE	43	27.1	27.1	KHA004-Tissue	0
0	0	1	1	4.5	1	2.3	PASS	KHA005-FFPE	lm43	chr6	26056491	CG	C	HIST1H1C	NM_005319.3	1	FRAME_SHIFT	p.54Ser_55Glyfs	c.165_166delC	TRUE	N/A	N/A	N/A	.	2021	91	1930	N/A	N/A	N/A	N/A	TRUE	TRUE	TRUE	FALSE	43	4.5	4.5	KHA005-FFPE	0
0	0	1	1	4	1	2.3	PASS	KHA005-FFPE	lm43	chr19	6586041	A	AC	CD70	NM_001252.3	3	FRAME_SHIFT	p.190Val_191Argfs	c.571_572insG	TRUE	N/A	N/A	N/A	.	2350	95	2238	N/A	N/A	N/A	N/A	TRUE	TRUE	TRUE	FALSE	43	4	4	KHA005-FFPE	0
0	0	1	1	26.5	1	2.3	PASS	PUH001-FFPE	lm43	chr5	149513148	C	T	PDGFRB	NM_002609.3	6	SPLICE_SITE_DONOR	-	-	TRUE	N/A	N/A	N/A	rs1295454055	392	104	288	N/A	N/A	N/A	N/A	TRUE	TRUE	TRUE	TRUE	43	26.5	26.5	PUH001-FFPE	0
2	2	1	0	8.2	1	2.3	PASS	PUH001-FFPE	lm43	chr7	2984153	C	T	CARD11	NM_032415.5	5	NON_SYNONYMOUS_CODING	p.Gly126Asp	c.377G>A	TRUE	ALL(2|109873|0)	haematopoietic_and_lymphoid_tissue(2|109873|0.00)	N/A	.	969	79	890	N/A	N/A	N/A	N/A	TRUE	TRUE	TRUE	TRUE	43	8.2	8.2	PUH001-FFPE	0
0	0	1	1	20.7	1	2.3	PASS	PUH002-FFPE	lm43	chr3	32022668	C	A	OSBPL10	NM_017784.4	1	STOP_GAINED	p.Glu2*	c.4G>T	TRUE	N/A	N/A	N/A	.	1435	297	1138	N/A	N/A	N/A	N/A	TRUE	TRUE	TRUE	TRUE	43	20.7	20.7	PUH002-FFPE	0
0	0	1	1	28.2	2	4.6	PASS	PUH002-FFPE	lm43	chr6	29911112	C	A	HLA-A	NM_001242758.1.3	3	STOP_GAINED	p.Tyr137*	c.411C>A	TRUE	N/A	N/A	N/A	.	2435	686	1749	N/A	N/A	N/A	N/A	TRUE	TRUE	TRUE	TRUE	43	51.35	74.5,28.2	KGH003-FFPE,PUH002-FFPE	0
2	3	1	0	29.5	2	4.6	PASS	PUH002-FFPE	lm43	chr6	31324659	C	T	HLA-B	NM_005514.6	2	NON_SYNONYMOUS_CODING	p.Gly50Asp	c.149G>A	TRUE	ALL(3|113428|0)	haematopoietic_and_lymphoid_tissue(2|109873|0.00),stomach(1|3555|0.03)	N/A	rs281864589	2907	859	2048	N/A	N/A	N/A	N/A	TRUE	TRUE	TRUE	TRUE	43	26.65	23.8,29.5	KDH003-FFPE,PUH002-FFPE	0
0	1	1	1	30	1	2.3	PASS	PUH002-FFPE	lm43	chr7	6026733	G	A	PMS2	NM_000535.5	11	STOP_GAINED	p.Gln555*	c.1663C>T	TRUE	ALL(1|17793|0)	skin(1|17793|0.01)	N/A	.	2610	784	1826	N/A	N/A	N/A	N/A	TRUE	TRUE	TRUE	TRUE	43	30	30	PUH002-FFPE	0
1	9	1	1	6	38	88.4	PASS	SUB002-FFPE	lm43	chr1	85736510	AT	A	BCL10	NM_003921.4	2	FRAME_SHIFT	p.45Ile_46Leufs	c.136_137delA	TRUE	ALL(9|199314|0)	NS(4|3253|0.12),large_intestine(3|48319|0.01),haematopoietic_and_lymphoid_tissue(1|109873|0.00),lung(1|37869|0.00)	N/A	rs587776639	645	39	592	N/A	N/A	N/A	N/A	TRUE	TRUE	TRUE	FALSE	43	2.1	1.4,2.5,3.6,1.9,2.7,1.9,2.2,2.6,1.1,2.3,2.6,2.9,1.9,1.8,2.2,2.1,2.1,1.8,1.9,2.1,2.4,1.9,6,2.1,2,2.6,1.5,1.7,2,3.6,1.8,2.3,2.3,2.7,1.8,3.1,1.4,1.8	BPH-1-FFPE,BPH-3-FFPE,CHH001-FFPE,CHH002-FFPE,CHH003-FFPE,CHH004-FFPE,CHH005-FFPE,CUH003-FFPE,KDH001-FFPE,KDH002-FFPE,KDH003-FFPE,KGH001-FFPE,KGH002-FFPE,KGH003-FFPE,KGH004-FFPE,KGH005-FFPE,KHA002-Tissue,KHA003-Tissue,KHA004-Tissue,KHA005-FFPE,PUH001-FFPE,PUH002-FFPE,SUB002-FFPE,SUB003-Tissue,SUB005-FFPE,SUB007-Tissue,SUB008-FFPE,SUB010-Tissue,SUB011-Tissue,SUBS04-FFPE,SUH001-Tissue,SUH004-Tissue…	0.189
0	0	1	1	19	1	2.3	PASS	SUB002-FFPE	lm43	chr6	27114498	CCG	C	HIST1H2BK	NM_080593.2	1	FRAME_SHIFT	p.25Asp_27Lysfs	c.78_80delGC	TRUE	N/A	N/A	N/A	.	294	56	238	N/A	N/A	N/A	N/A	TRUE	TRUE	TRUE	FALSE	43	19	19	SUB002-FFPE	0
0	0	1	1	8.8	1	2.3	PASS	SUB005-FFPE	lm43	chr1	37949096	GGT	G	ZC3H12A	NM_025079.2	6	FRAME_SHIFT	p.561Gly_562Valfs	c.1685_1686delGT	TRUE	N/A	N/A	N/A	.	1561	137	1424	N/A	N/A	N/A	N/A	TRUE	TRUE	TRUE	FALSE	43	8.8	8.8	SUB005-FFPE	0
0	0	1	1	27.4	1	2.3	PASS	SUB007-TISSUE	lm43	chr1	144921942	G	A	PDE4DIP	NM_001198834.3	9	STOP_GAINED	p.Arg363*	c.1087C>T	TRUE	N/A	N/A	N/A	.	2316	635	1681	N/A	N/A	N/A	N/A	TRUE	TRUE	TRUE	TRUE	43	27.4	27.4	SUB007-Tissue	0
0	15	1	0	8.8	1	2.3	PASS	SUB011-TISSUE	lm43	chr1	144863438	G	T	PDE4DIP	NM_001198834.3	37	NON_SYNONYMOUS_CODING	p.Gln1989Lys	c.5965C>A	TRUE	ALL(15|12525|0.001)	upper_aerodigestive_tract(12|4535|0.26),pancreas(3|7990|0.04)	N/A	rs140993521	1962	172	1790	N/A	N/A	N/A	N/A	TRUE	TRUE	TRUE	TRUE	43	8.8	8.8	SUB011-Tissue	0
0	0	1	1	20.5	1	2.3	PASS	SUB011-TISSUE	lm43	chr6	393330	C	T	IRF4	NM_002460.3	2	STOP_GAINED	p.Gln60*	c.178C>T	TRUE	N/A	N/A	N/A	.	1397	286	1111	N/A	N/A	N/A	N/A	TRUE	TRUE	TRUE	TRUE	43	20.5	20.5	SUB011-Tissue	0
0	0	1	1	20.5	1	2.3	PASS	SUB011-TISSUE	lm43	chr10	89624307	T	A	PTEN	NM_000314.4	1	SPLICE_SITE_DONOR	-	-	TRUE	N/A	N/A	N/A	.	1169	240	929	N/A	N/A	N/A	N/A	TRUE	TRUE	TRUE	TRUE	43	20.5	20.5	SUB011-Tissue	0
0	0	1	1	10	6	14	PASS	SUBS04-FFPE	lm43	chr6	29910657	G	GTC	HLA-A	NM_001242758.1.3	2	FRAME_SHIFT	p.65Ser_66Glnfs	c.198_199insTC	TRUE	N/A	N/A	N/A	.	421	42	379	N/A	N/A	N/A	N/A	TRUE	TRUE	TRUE	FALSE	43	6.4	6.1,2.6,10,6.7,7.6,5.7	CHH005-FFPE,SUB007-Tissue,SUBS04-FFPE,SUH004-Tissue,SUH008-Tissue,SUH014-FFPE	0.424
0	0	1	1	15.3	1	2.3	PASS	SUH001-TISSUE	lm43	chr1	120611992	C	T	NOTCH2	NM_024408.3	1	STOP_GAINED	p.Trp10*	c.29G>A	TRUE	N/A	N/A	N/A	.	5013	768	4245	N/A	N/A	N/A	N/A	TRUE	TRUE	TRUE	TRUE	43	15.3	15.3	SUH001-Tissue	0
1	1	1	0	28.3	1	2.3	PASS	SUH001-TISSUE	lm43	chr6	26157198	G	A	HIST1H1E	NM_005321.2	1	NON_SYNONYMOUS_CODING	p.Val194Ile	c.580G>A	TRUE	ALL(1|109873|0)	haematopoietic_and_lymphoid_tissue(1|109873|0.00)	N/A	.	2594	734	1860	N/A	N/A	N/A	N/A	TRUE	TRUE	TRUE	TRUE	43	28.3	28.3	SUH001-Tissue	0
0	0	1	1	26.7	1	2.3	PASS	SUH001-TISSUE	lm43	chr6	27860675	G	A	HIST1H2AM	NM_003514.2	1	STOP_GAINED	p.Gln85*	c.253C>T	TRUE	N/A	N/A	N/A	rs776034129	2833	755	2078	N/A	N/A	N/A	N/A	TRUE	TRUE	TRUE	TRUE	43	26.7	26.7	SUH001-Tissue	0
0	0	1	1	24.3	1	2.3	PASS	SUH008-TISSUE	lm43	chr6	31324584	C	T	HLA-B	NM_005514.6	2	STOP_GAINED	p.Trp75*	c.224G>A	TRUE	N/A	N/A	N/A	rs281864600	568	138	430	N/A	N/A	N/A	N/A	TRUE	TRUE	TRUE	TRUE	43	24.3	24.3	SUH008-Tissue	0
1	1	1	0	22.1	1	2.3	PASS	SUH008-TISSUE	lm43	chr6	37138355	C	G	PIM1	NM_001243186.1	1	NON_SYNONYMOUS_CODING	p.Leu93Val	c.277C>G	TRUE	ALL(1|109873|0)	haematopoietic_and_lymphoid_tissue(1|109873|0.00)	N/A	.	651	144	507	N/A	N/A	N/A	N/A	TRUE	TRUE	TRUE	TRUE	43	22.1	22.1	SUH008-Tissue	0
0	0	1	1	16.2	1	2.3	PASS	SUH008-TISSUE	lm43	chr6	37138656	G	A	PIM1	NM_001243186.1	2	SPLICE_SITE_DONOR	-	-	TRUE	N/A	N/A	N/A	.	594	96	498	N/A	N/A	N/A	N/A	TRUE	TRUE	TRUE	TRUE	43	16.2	16.2	SUH008-Tissue	0
3	3	1	0	28.3	2	4.6	PASS	SUH008-TISSUE	lm43	chr6	37139210	C	T	PIM1	NM_001243186.1	4	NON_SYNONYMOUS_CODING	p.Leu275Phe	c.823C>T	TRUE	ALL(3|109873|0)	haematopoietic_and_lymphoid_tissue(3|109873|0.00)	N/A	.	838	237	601	N/A	N/A	N/A	N/A	TRUE	TRUE	TRUE	TRUE	43	32.15	36,28.3	PUH002-FFPE,SUH008-Tissue	0
1	1	1	1	27.1	1	2.3	PASS	SUH008-TISSUE	lm43	chr12	49443839	G	A	KMT2D	NM_003482.3	11	STOP_GAINED	p.Gln1178*	c.3532C>T	TRUE	ALL(1|109873|0)	haematopoietic_and_lymphoid_tissue(1|109873|0.00)	N/A	rs398123741	667	181	486	N/A	N/A	N/A	N/A	TRUE	TRUE	TRUE	TRUE	43	27.1	27.1	SUH008-Tissue	0
0	1	1	1	17	1	2.3	PASS	SUH008-TISSUE	lm43	chr12	49443932	C	A	KMT2D	NM_003482.3	11	STOP_GAINED	p.Glu1147*	c.3439G>T	TRUE	ALL(1|3555|0)	stomach(1|3555|0.03)	N/A	.	584	99	485	N/A	N/A	N/A	N/A	TRUE	TRUE	TRUE	TRUE	43	17	17	SUH008-Tissue	0
1	1	1	0	23.6	1	2.3	PASS	SUH008-TISSUE	lm43	chr14	69256473	C	T	ZFP36L1	NM_001244701.1	3	NON_SYNONYMOUS_CODING	p.Ser334Asn	c.1001G>A	TRUE	ALL(1|109873|0)	haematopoietic_and_lymphoid_tissue(1|109873|0.00)	N/A	.	550	130	420	N/A	N/A	N/A	N/A	TRUE	TRUE	TRUE	TRUE	43	23.6	23.6	SUH008-Tissue	0
0	0	1	1	21.4	1	2.3	PASS	SUH008-TISSUE	lm43	chr6	31323321	G	GCC	HLA-B	NM_005514.6	4	FRAME_SHIFT	p.222Ala_223Thrfs	c.667_668insGG	TRUE	N/A	N/A	N/A	.	827	177	596	N/A	N/A	N/A	N/A	TRUE	TRUE	TRUE	FALSE	43	21.4	21.4	SUH008-Tissue	0
0	0	1	1	26.9	1	2.3	PASS	SUH008-TISSUE	lm43	chr6	37138567	TGGAGTCGCAGTACCAGGTGGGCCCG	T	PIM1	NM_001243186.1	2	FRAME_SHIFT	p.124Leu_133Leufs	c.375_384delGGAGTCGCAGTACCAGGTGGGCCCG	TRUE	N/A	N/A	N/A	.	517	139	378	N/A	N/A	N/A	N/A	TRUE	TRUE	TRUE	FALSE	43	26.9	26.9	SUH008-Tissue	0
0	0	1	1	15.1	1	2.3	PASS	SUH008-TISSUE	lm43	chr6	37138895	CTGCAGCCTAAT	C	PIM1	NM_001243186.1	4	SPLICE_SITE_ACCEPTOR	-	-	TRUE	N/A	N/A	N/A	.	536	81	455	N/A	N/A	N/A	N/A	TRUE	TRUE	TRUE	FALSE	43	15.1	15.1	SUH008-Tissue	0
0	0	1	1	7.5	1	2.3	PASS	SUH008-TISSUE	lm43	chr11	125523707	GATGATAAA	G	CHEK1	NM_001274.5	12	FRAME_SHIFT	p.433Asp_436Ilefs	c.1301_1304delATGATAAA	TRUE	N/A	N/A	N/A	.	1214	91	1123	N/A	N/A	N/A	N/A	TRUE	TRUE	TRUE	FALSE	43	7.5	7.5	SUH008-Tissue	0
0	0	1	1	26.9	1	2.3	PASS	SUH008-TISSUE	lm43	chr19	42384743	TGGCAGAA	T	CD79A	NM_001783.3	4	FRAME_SHIFT	p.168Trp_171Glufs	c.506_509delGGCAGAA	TRUE	N/A	N/A	N/A	.	171	46	125	N/A	N/A	N/A	N/A	TRUE	TRUE	TRUE	FALSE	43	26.9	26.9	SUH008-Tissue	0
2	125	1	1	12.7	1	2.3	PASS	SUH014-FFPE	lm43	chr17	7577106	G	A	TP53	NM_000546.5	8	NON_SYNONYMOUS_CODING	p.Pro278Ser	c.832C>T	TRUE	ALL(125|289403|0)	skin(32|17793|0.18),breast(17|10843|0.16),large_intestine(14|48319|0.03),oesophagus(10|3211|0.31),liver(9|5520|0.16),pancreas(9|7990|0.11),lung(8|37869|0.02),upper_aerodigestive_tract(7|4535|0.15),kidney(4|4892|0.08),ovary(4|5033|0.08),stomach(3|3555|0.08),central_nervous_system(2|17109|0.01),haematopoietic_and_lymphoid_tissue(2|109873|0.00),NS(1|3253|0.03),eye(1|1372|0.07),salivary_gland(1|478|0…	N/A	rs17849781	2600	330	2270	N/A	N/A	N/A	N/A	TRUE	TRUE	TRUE	TRUE	43	12.7	12.7	SUH014-FFPE	0
1	1	1	1	20.4	1	2.3	PASS	SUH014-FFPE	lm43	chr16	11348845	GC	G	SOCS1	NM_003745.1	2	FRAME_SHIFT	p.163Ala_164Profs	c.490_491delG	TRUE	ALL(1|109873|0)	haematopoietic_and_lymphoid_tissue(1|109873|0.00)	N/A	.	1782	364	1416	N/A	N/A	N/A	N/A	TRUE	TRUE	TRUE	FALSE	43	20.4	20.4	SUH014-FFPE	0
1	1	1	0	19.9	1	2.3	PASS	SUH017-TISSUE	lm43	chr6	393205	G	A	IRF4	NM_002460.3	2	NON_SYNONYMOUS_CODING	p.Ser18Asn	c.53G>A	TRUE	ALL(1|109873|0)	haematopoietic_and_lymphoid_tissue(1|109873|0.00)	N/A	rs1000698747	3590	715	2875	N/A	N/A	N/A	N/A	TRUE	TRUE	TRUE	TRUE	43	19.9	19.9	SUH017-Tissue	0
4	4	1	0	27.1	2	4.6	PASS	SUH017-TISSUE	lm43	chr8	128750677	C	T	MYC	NM_002467.4	2	NON_SYNONYMOUS_CODING	p.Pro72Ser	c.214C>T	TRUE	ALL(4|109873|0)	haematopoietic_and_lymphoid_tissue(4|109873|0.00)	N/A	rs28933407	2941	797	2144	N/A	N/A	N/A	N/A	TRUE	TRUE	TRUE	TRUE	43	33.7	40.3,27.1	SUB005-FFPE,SUH017-Tissue	0
1	1	1	0	29.5	1	2.3	PASS	SUH017-TISSUE	lm43	chr8	128751242	C	T	MYC	NM_002467.4	2	NON_SYNONYMOUS_CODING	p.Pro260Leu	c.779C>T	TRUE	ALL(1|109873|0)	haematopoietic_and_lymphoid_tissue(1|109873|0.00)	N/A	.	2311	682	1629	N/A	N/A	N/A	N/A	TRUE	TRUE	TRUE	TRUE	43	29.5	29.5	SUH017-Tissue	0
0	3	1	1	23.6	1	2.3	PASS	SUH017-TISSUE	lm43	chr11	118373178	C	T	KMT2A	NM_001197104.1	27	STOP_GAINED	p.Arg2191*	c.6571C>T	TRUE	ALL(3|69852|0)	endometrium(1|3740|0.03),large_intestine(1|48319|0.00),skin(1|17793|0.01)	N/A	.	3338	789	2549	N/A	N/A	N/A	N/A	TRUE	TRUE	TRUE	TRUE	43	23.6	23.6	SUH017-Tissue	0
10	10	1	1	23.7	2	4.6	PASS	SUH017-TISSUE	lm43	chr18	60985514	C	T	BCL2	NM_000633.2	2	NON_SYNONYMOUS_CODING	p.Arg129His	c.386G>A	TRUE	ALL(10|109873|0)	haematopoietic_and_lymphoid_tissue(10|109873|0.01)	N/A	.	3488	827	2661	N/A	N/A	N/A	N/A	TRUE	TRUE	TRUE	TRUE	43	16.6	9.5,23.7	KGH004-FFPE,SUH017-Tissue	0
144	160	1	1	21.1	8	18.6	PASS	SUH017-TISSUE	lm43	chr20	31022441	A	AG	ASXL1	NM_015338.5	12	FRAME_SHIFT	p.642Gly_643Glyfs	c.1927_1928insG	TRUE	ALL(160|189699|0.001)	haematopoietic_and_lymphoid_tissue(144|109873|0.13),large_intestine(6|48319|0.01),central_nervous_system(4|17109|0.02),stomach(4|3555|0.11),breast(2|10843|0.02)	N/A	rs1085307856	3331	704	2385	N/A	N/A	N/A	N/A	TRUE	TRUE	TRUE	FALSE	43	1.6	1.1,1.5,1,1.5,1.7,1.9,2.2,21.1	CHH003-FFPE,CUH001-Tissue,CUH003-FFPE,JBH002-FFPE,KHA001-Tissue,PUH002-FFPE,SUBS04-FFPE,SUH017-Tissue	0.191
0	0	1	1	13.5	1	2.3	PASS	SUH021-TISSUE	lm43	chr9	8331582	C	CATTCCTGAACTGTAACTTACA	PTPRD	NM_002839.3	44	STOP_GAINED	p.1844Ser_1845AlainsMetTerValThrValGlnGluCys	c.5533_5534insTAAGGACTTGACATTGAATGT	TRUE	N/A	N/A	N/A	.	1029	139	890	N/A	N/A	N/A	N/A	TRUE	TRUE	TRUE	FALSE	43	13.5	13.5	SUH021-Tissue	0
1759	1762	1	1	38.2	7	16.3	PASS	BPH-3-FFPE	lm43	chr3	38182641	T	C	MYD88	NM_001172567.1	5	NON_SYNONYMOUS_CODING	p.Leu273Pro	c.818T>C	TRUE	ALL(1762|112726|0.016)	haematopoietic_and_lymphoid_tissue(1759|109873|1.60),prostate(2|2375|0.08),salivary_gland(1|478|0.21)	rs387907272	2192837	1355	517.61	837.39	N/A	N/A	TRUE	TRUE	TRUE	0	0	0	43	38.2	38.2,32.6,13.9,73.6,35,49.5,55.2	BPH-3-FFPE,CHH003-FFPE,CUH001-Tissue,KGH003-FFPE,PUH001-FFPE,PUH002-FFPE,SUH021-Tissue	7.618
1759	1762	1	1	32.6	7	16.3	PASS	CHH003-FFPE	lm43	chr3	38182641	T	C	MYD88	NM_001172567.1	5	NON_SYNONYMOUS_CODING	p.Leu273Pro	c.818T>C	TRUE	ALL(1762|112726|0.016)	haematopoietic_and_lymphoid_tissue(1759|109873|1.60),prostate(2|2375|0.08),salivary_gland(1|478|0.21)	rs387907272	1798586	1212	395.112	816.888	N/A	N/A	TRUE	TRUE	TRUE	0	0	0	43	38.2	38.2,32.6,13.9,73.6,35,49.5,55.2	BPH-3-FFPE,CHH003-FFPE,CUH001-Tissue,KGH003-FFPE,PUH001-FFPE,PUH002-FFPE,SUH021-Tissue	7.618
1759	1762	1	1	13.9	7	16.3	PASS	CUH001-TISSUE	lm43	chr3	38182641	T	C	MYD88	NM_001172567.1	5	NON_SYNONYMOUS_CODING	p.Leu273Pro	c.818T>C	TRUE	ALL(1762|112726|0.016)	haematopoietic_and_lymphoid_tissue(1759|109873|1.60),prostate(2|2375|0.08),salivary_gland(1|478|0.21)	rs387907272	45964	395	54.905	340.095	N/A	N/A	TRUE	TRUE	TRUE	0	0	0	43	38.2	38.2,32.6,13.9,73.6,35,49.5,55.2	BPH-3-FFPE,CHH003-FFPE,CUH001-Tissue,KGH003-FFPE,PUH001-FFPE,PUH002-FFPE,SUH021-Tissue	7.618
1759	1762	1	1	73.6	7	16.3	PASS	KGH003-FFPE	lm43	chr3	38182641	T	C	MYD88	NM_001172567.1	5	NON_SYNONYMOUS_CODING	p.Leu273Pro	c.818T>C	TRUE	ALL(1762|112726|0.016)	haematopoietic_and_lymphoid_tissue(1759|109873|1.60),prostate(2|2375|0.08),salivary_gland(1|478|0.21)	rs387907272	31472315	832	612.352	219.648	N/A	N/A	TRUE	TRUE	TRUE	0	0	0	43	38.2	38.2,32.6,13.9,73.6,35,49.5,55.2	BPH-3-FFPE,CHH003-FFPE,CUH001-Tissue,KGH003-FFPE,PUH001-FFPE,PUH002-FFPE,SUH021-Tissue	7.618
1759	1762	1	1	35	7	16.3	PASS	PUH001-FFPE	lm43	chr3	38182641	T	C	MYD88	NM_001172567.1	5	NON_SYNONYMOUS_CODING	p.Leu273Pro	c.818T>C	TRUE	ALL(1762|112726|0.016)	haematopoietic_and_lymphoid_tissue(1759|109873|1.60),prostate(2|2375|0.08),salivary_gland(1|478|0.21)	rs387907272	738258	480	168	312	N/A	N/A	TRUE	TRUE	TRUE	0	0	0	43	38.2	38.2,32.6,13.9,73.6,35,49.5,55.2	BPH-3-FFPE,CHH003-FFPE,CUH001-Tissue,KGH003-FFPE,PUH001-FFPE,PUH002-FFPE,SUH021-Tissue	7.618
1759	1762	1	1	49.5	7	16.3	PASS	PUH002-FFPE	lm43	chr3	38182641	T	C	MYD88	NM_001172567.1	5	NON_SYNONYMOUS_CODING	p.Leu273Pro	c.818T>C	TRUE	ALL(1762|112726|0.016)	haematopoietic_and_lymphoid_tissue(1759|109873|1.60),prostate(2|2375|0.08),salivary_gland(1|478|0.21)	rs387907272	31661566	1600	792	808	N/A	N/A	TRUE	TRUE	TRUE	0	0	0	43	38.2	38.2,32.6,13.9,73.6,35,49.5,55.2	BPH-3-FFPE,CHH003-FFPE,CUH001-Tissue,KGH003-FFPE,PUH001-FFPE,PUH002-FFPE,SUH021-Tissue	7.618
1759	1762	1	1	55.2	7	16.3	PASS	SUH021-TISSUE	lm43	chr3	38182641	T	C	MYD88	NM_001172567.1	5	NON_SYNONYMOUS_CODING	p.Leu273Pro	c.818T>C	TRUE	ALL(1762|112726|0.016)	haematopoietic_and_lymphoid_tissue(1759|109873|1.60),prostate(2|2375|0.08),salivary_gland(1|478|0.21)	rs387907272	756417	339	187.128	151.872	N/A	N/A	TRUE	TRUE	TRUE	0	0	0	43	38.2	38.2,32.6,13.9,73.6,35,49.5,55.2	BPH-3-FFPE,CHH003-FFPE,CUH001-Tissue,KGH003-FFPE,PUH001-FFPE,PUH002-FFPE,SUH021-Tissue	7.618
2. Fusion Results
Enroll_No	Fusion_pair1	Fusion_pair2	Fusion_pair3	Fusion_pair4	Fusion_pair5	Fusion_pair6	Fusion_pair7	Fusion_pair8	Fusion_pair9	Fusion_pair10	Fusion_pair11	Fusion_pair12	Fusion_pair13
BPH-001	GTF3C1--POLR2A
BPH-002
BPH-003
CHH-001
CHH-002
CHH-003	IGH@--RERE
CHH-004
CHH-005
CUH-001	NAPSB--IGH@	NAPSB--IGH4
CUH-002
CUH-003
JBH-001
JBH-002
KDH-001	RP11-731F5.2--BCL6	BCL6--IGHG1	BCL6--IGH@	IGH@--BCL6	BCL6--IGHG2	BCL6--IGHG1	BCL6--IGHG3
KDH-002	DTNB--JAK2
KDH-003	BCL6--IGHG1	IGHG3--BCL6	BCL6--IGH@	IGH@--BCL6	BCL6--IGHG1	PAX5--IGH@	PAX5--IGHG4
KGH-001	MFGE8--IGH@	MFGE8--IGHV7-81
KGH-002
KGH-003	NOTCH2NL--PDE4DIP
KGH-004
KGH-005	IGHJ3--BCL6	IGHJ6--BCL6	IGHJ5--BCL6	BCL6--IGH@	IGH@--BCL6	BCL6--IGHM	MAF--RP11-679B19.2
KHA-001
KHA-002
KHA-003	EP300--MKL1
KHA-004	SDCCAG8--AKT3
KHA-005
KUH-001
KUH-002
PUH-001
PUH-002	NAPSB--RP11-731F5.2	RP11-731F5.2--NAPSB
SUB-001
SUB-002
SUB-003
SUB-004
SUB-005
SUB-006
SUB-007	MAF--RP11-679B19.2	LINC01252--ETV6
SUB-008	KLF8--RUNX1
SUB-009
SUH-001	IGHJ6--BCL6	IGHJ4--BCL6	IGHJ1--BCL6	IGH@--BCL6
SUH-002
SUH-003
SUH-004	IGHJ6--LEMD1	IGH@--LEMD1	RUNX1--MECOM
SUH-005
SUH-006
SUH-007
SUH-008
SUH-009
SUH-010
SUH-011
SUH-012
SUH-013
SUH-014
SUH-015
SUH-016
SUH-017	MYC--IGHEP1	MYC--IGHG1	HLA-DQB1--IGHG2	IGHEP1--MYC	IGH@--MYC	MYC--IGH@	HLA-DQB1--IGH@	IGH@--HLA-DQB1	IGH@--CASC11	AC116366.6--IGH@	C5orf56--IGH@	IGH@--C5orf56	IGH@--AC116366.6
SUH-018
SUH-019
SUH-020
SUH-021
SUH-022
SUH-023
SUH-024
SUH-025
End of Source Data for Figure 3

## Sheet: Supplementary Figure 2,4,5
id	PFS event	PFS months	OS event	OS months	BCL2 IHC	MYC IHC	LymphPlex subtype	COO subtype
BPH-001	1	6.25	0	31.61	Positive	NA	EZB/nomyc	GCB
BPH-002	1	2.39	0	5.61	Positive	Positive	Others	NA
BPH-003	1	4.07	1	7.36	Negative	NA	MCD	GCB
CHH-001	0	21.89	0	21.89	Positive	NA	Others	Unclassified
CHH-002	1	1.46	1	3.11	Positive	Positive	Others	NA
CHH-003	1	0.89	0	0.93	Positive	Positive	Others	ABC
CHH-004	1	0.86	0	2.71	Positive	Negative	Others	Unclassified
CHH-005	1	1.71	0	2.75	Positive	NA	Others	GCB
CUH-001	1	3.54	0	12.93	Positive	Negative	Others	ABC
CUH-002	0	3.43	0	3.43	Positive	Negative	NA	NA
CUH-003	1	4.04	1	4.04	Positive	Positive	Others	ABC
HPH-001	1	1.29	1	2.07	NA	NA	NA	NA
JBH-001	1	11.57	0	11.71	Positive	Negative	Others	GCB
JBH-002	0	19.18	0	19.18	Positive	NA	TP53	NA
KDH-001	1	0.5	0	0.5	Negative	Negative	Others	GCB
KDH-002	1	13.25	1	23.89	Positive	Negative	EZB/nomyc	GCB
KDH-003	1	1.39	1	2.32	Positive	Negative	TP53	NA
KGH-001	0	31.96	0	31.96	Positive	Negative	Others	Unclassified
KGH-002	0	29.96	0	29.96	NA	NA	Others	NA
KGH-003	0	21.14	0	21.14	Negative	Negative	Others	GCB
KGH-004	1	4.36	0	13.25	Positive	Negative	EZB/nomyc	ABC
KGH-005	1	1.07	1	1.96	Positive	Positive	Others	ABC
KHA-001	1	2.21	1	6.96	Positive	NA	Others	NA
KHA-002	1	2.29	1	2.29	Positive	NA	Others	GCB
KHA-003	0	18.61	0	18.61	Positive	NA	Others	ABC
KHA-004	1	6.18	1	9.25	Positive	NA	Others	ABC
KHA-005	0	18.14	0	18.14	Positive	NA	Others	Unclassified
KUH-001	0	32.79	0	32.79	Positive	Negative	NA	NA
KUH-002	1	0.79	1	0.79	Negative	Negative	NA	NA
PUH-001	0	19.04	0	19.04	Positive	Negative	Others	NA
PUH-002	0	18.21	0	18.21	Positive	NA	Others	NA
SUB-001	1	1.21	0	1.21	Negative	Positive	NA	NA
SUB-002	1	6.64	0	6.68	Positive	Negative	Others	ABC
SUB-003	1	15.36	0	2.54	Positive	Negative	Others	GCB
SUB-004	1	24.04	0	24.04	Positive	Positive	Others	ABC
SUB-005	1	2.96	0	3.11	Positive	Negative	Others	NA
SUB-006	1	4.07	1	6.43	Positive	NA	NA	NA
SUB-007	1	0.96	0	0.96	Positive	Negative	Others	NA
SUB-008	1	4.71	1	10.46	Positive	Negative	Others	NA
SUB-009	1	1.79	0	17.43	Positive	Negative	NA	NA
SUB-010	1	3.82	0	6.89	Positive	Negative	Others	ABC
SUH-001	0	36.57	0	36.57	Positive	Positive	BN2	Unclassified
SUH-002	1	1.04	1	1.75	Negative	Negative	NA	NA
SUH-003	0	2.46	0	23.25	NA	NA	NA	NA
SUH-004	1	5.21	0	7.39	Positive	Positive	Others	ABC
SUH-005	1	2.14	1	22.79	NA	NA	NA	NA
SUH-006	1	15.71	0	33.71	Positive	Negative	NA	NA
SUH-007	1	13.21	0	23.32	Negative	NA	NA	NA
SUH-008	1	2.5	1	4.89	Positive	Positive	EZB/nomyc	ABC
SUH-009	1	22.79	0	30.64	NA	NA	NA	NA
SUH-010	1	28.5	0	29.36	Negative	Positive	NA	GCB
SUH-011	1	2.04	1	4.68	NA	NA	Others	Unclassified
SUH-012	1	3.93	1	3.93	Positive	Positive	NA	NA
SUH-013	0	0.46	0	2	Positive	Positive	Others	NA
SUH-014	1	0.64	0	27.21	Negative	NA	TP53	GCB
SUH-015	1	1.14	1	4.89	Positive	Positive	NA	NA
SUH-016	1	0.75	0	9	NA	NA	NA	NA
SUH-017	0	3.32	0	21.11	Positive	Positive	Others	NA
SUH-018	1	11	0	24	Positive	Positive	NA	NA
SUH-019	0	20.46	0	20.46	Negative	Negative	NA	NA
SUH-020	1	5.11	0	7.96	Positive	Negative	NA	NA
SUH-021	1	4.46	0	18.89	Positive	Positive	Others	ABC
SUH-022	1	3.5	0	3.64	NA	NA	NA	NA
SUH-023	1	11.68	0	19.43	Positive	Positive	NA	NA
SUH-024	1	0.75	1	1	Positive	Positive	NA	NA
SUH-025	0	18.21	0	18.21	NA	NA	NA	NA
End of Source Data for Supplementary Figure 2,4,5

## Sheet: Supplementary Figure 3
id	Best objective response	Response group	Screening_Functional scales	Screening_Symptom scales	Screening_Global health status	Cycle 2_Functional scales	Cycle 2_Symptom scales	Cycle 2_Global health status	End of trial_Functional scales	End of trial_Symptom scales	End of trial_Global health status
BPH-001	PR	Responder	35.5556	56.4103	16.6667	55.5556	35.8974	66.6667	48.8889	51.2821	66.6667
BPH-002	PD	Nonresponder	82.2222	7.69231	16.6667	77.7778	17.9487	83.3333	82.2222	10.2564	66.6667
BPH-003	PR	Responder	80	17.9487	50	NA	NA	NA	NA	NA	NA
CHH-001	CR	Responder	93.3333	5.12821	83.3333	NA	NA	NA	NA	NA	NA
CHH-002	PD	Nonresponder	66.6667	30.7692	33.3333	NA	NA	NA	NA	NA	NA
CHH-003	PD	Nonresponder	60	35.8974	16.6667	NA	NA	NA	NA	NA	NA
CHH-004	PD	Nonresponder	66.6667	41.0256	50	NA	NA	NA	NA	NA	NA
CHH-005	PD	Nonresponder	100	7.69231	66.6667	NA	NA	NA	NA	NA	NA
CUH-001	PR	Responder	100	0	100	88.8889	10.2564	66.6667	62.2222	33.3333	50
CUH-002	PR	Responder	80	12.8205	33.3333	82.2222	7.69231	41.6667	NA	NA	NA
CUH-003	NE	Nonresponder	68.8889	38.4615	83.3333	NA	NA	NA	NA	NA	NA
HPH-001	PD	Nonresponder	0	76.9231	16.6667	NA	NA	NA	NA	NA	NA
JBH-001	SD	Nonresponder	100	5.12821	100	100	2.5641	100	100	2.5641	100
JBH-002	CR	Responder	84.4444	20.5128	58.3333	88.8889	17.9487	66.6667	82.2222	17.9487	66.6667
KDH-001	PD	Nonresponder	60	35.8974	16.6667	NA	NA	NA	NA	NA	NA
KDH-002	CR	Responder	22.2222	48.7179	8.33333	6.66667	69.2308	8.33333	51.1111	23.0769	41.6667
KDH-003	PD	Nonresponder	64.4444	46.1538	33.3333	NA	NA	NA	NA	NA	NA
KGH-001	CR	Responder	73.3333	28.2051	66.6667	77.7778	20.5128	66.6667	88.8889	23.0769	66.6667
KGH-002	CR	Responder	91.1111	12.8205	83.3333	91.1111	5.12821	83.3333	93.3333	5.12821	83.3333
KGH-003	CR	Responder	73.3333	23.0769	50	88.8889	17.9487	66.6667	86.6667	12.8205	66.6667
KGH-004	PR	Responder	33.3333	51.2821	33.3333	NA	NA	NA	NA	NA	NA
KGH-005	PD	Nonresponder	62.2222	25.641	50	17.7778	46.1538	33.3333	NA	NA	NA
KHA-001	PD	Nonresponder	57.7778	23.0769	50	NA	NA	NA	35.5556	30.7692	66.6667
KHA-002	SD	Nonresponder	40	41.0256	33.3333	NA	NA	NA	17.7778	58.9744	83.3333
KHA-003	CR	Responder	82.2222	5.12821	83.3333	93.3333	17.9487	66.6667	88.8889	5.12821	83.3333
KHA-004	PR	Responder	71.1111	35.8974	75	77.7778	25.641	66.6667	33.3333	58.9744	16.6667
KHA-005	PR	Responder	73.3333	12.8205	66.6667	66.6667	28.2051	33.3333	NA	NA	NA
KUH-001	CR	Responder	84.4444	12.8205	50	77.7778	12.8205	58.3333	84.4444	7.69231	83.3333
KUH-002	NE	Nonresponder	0	53.8462	0	NA	NA	NA	NA	NA	NA
PUH-001	CR	Responder	84.4444	2.5641	83.3333	NA	NA	NA	NA	NA	NA
PUH-002	CR	Responder	37.7778	23.0769	33.3333	20	82.0513	83.3333	NA	NA	NA
SUB-001	PD	Nonresponder	60	15.3846	58.3333	NA	NA	NA	NA	NA	NA
SUB-002	PR	Responder	71.1111	35.8974	66.6667	93.3333	7.69231	75	93.3333	7.69231	66.6667
SUB-003	PR	Responder	64.4444	41.0256	16.6667	NA	NA	NA	80.9524	15.3846	66.6667
SUB-004	CR	Responder	77.7778	15.3846	66.6667	84.4444	0	66.6667	80	25.641	66.6667
SUB-005	PD	Nonresponder	88.8889	2.5641	66.6667	NA	NA	NA	68.8889	33.3333	50
SUB-006	PR	Responder	75.5556	12.8205	58.3333	95.5556	0	50	64.4444	38.4615	50
SUB-007	PD	Nonresponder	84.4444	10.2564	58.3333	NA	NA	NA	68.8889	41.0256	50
SUB-008	CR	Responder	95.5556	0	66.6667	77.7778	35.8974	50	91.1111	0	66.6667
SUB-009	PD	Nonresponder	100	2.5641	83.3333	NA	NA	NA	91.1111	5.12821	66.6667
SUB-010	PR	Responder	93.3333	7.69231	75	NA	NA	NA	73.3333	15.3846	75
SUH-001	CR	Responder	86.6667	12.8205	50	88.8889	15.3846	66.6667	84.4444	10.2564	83.3333
SUH-002	PD	Nonresponder	35.5556	56.4103	0	NA	NA	NA	NA	NA	NA
SUH-003	SD	Nonresponder	80	15.3846	50	NA	NA	NA	NA	NA	NA
SUH-004	CR	Responder	53.3333	35.8974	16.6667	NA	NA	NA	57.7778	25.641	33.3333
SUH-005	SD	Nonresponder	84.4444	17.9487	58.3333	NA	NA	NA	NA	NA	NA
SUH-006	CR	Responder	77.7778	15.3846	58.3333	68.8889	15.3846	83.3333	80	17.9487	66.6667
SUH-007	CR	Responder	44.4444	30.7692	16.6667	73.3333	17.9487	33.3333	64.4444	15.3846	58.3333
SUH-008	PD	Nonresponder	53.3333	38.4615	33.3333	NA	NA	NA	NA	NA	NA
SUH-009	CR	Responder	73.3333	25.641	58.3333	64.4444	23.0769	66.6667	71.1111	12.8205	58.3333
SUH-010	CR	Responder	100	5.12821	83.3333	95.5556	0	83.3333	95.5556	5.12821	83.3333
SUH-011	PR	Responder	48.8889	35.8974	41.6667	NA	NA	NA	NA	NA	NA
SUH-012	SD	Nonresponder	55.5556	28.2051	41.6667	NA	NA	NA	NA	NA	NA
SUH-013	SD	Nonresponder	82.2222	15.3846	50	NA	NA	NA	NA	NA	NA
SUH-014	PD	Nonresponder	62.2222	30.7692	41.6667	NA	NA	NA	NA	NA	NA
SUH-015	SD	Nonresponder	64.4444	23.0769	50	NA	NA	NA	NA	NA	NA
SUH-016	PD	Nonresponder	73.3333	25.641	33.3333	NA	NA	NA	NA	NA	NA
SUH-017	PR	Responder	77.7778	23.0769	66.6667	NA	NA	NA	80	5.12821	66.6667
SUH-018	CR	Responder	84.4444	17.9487	66.6667	71.1111	15.3846	50	71.1111	15.3846	83.3333
SUH-019	CR	Responder	97.7778	0	66.6667	100	0	83.3333	100	0	100
SUH-020	PR	Responder	68.8889	28.2051	50	NA	NA	NA	62.2222	28.2051	66.6667
SUH-021	PR	Responder	82.2222	12.8205	41.6667	NA	NA	NA	71.1111	10.2564	50
SUH-022	SD	Nonresponder	37.7778	15.3846	33.3333	NA	NA	NA	33.3333	25.641	50
SUH-023	SD	Nonresponder	NA	NA	NA	NA	NA	NA	NA	NA	NA
SUH-024	PD	Nonresponder	66.6667	15.3846	50	71.1111	17.9487	50	68.8889	10.2564	66.6667
SUH-025	CR	Responder	75.5556	15.3846	41.6667	NA	NA	NA	NA	NA	NA
End of Source Data for Supplementary Figure 3

## Sheet: Supplementary Figure 6
id	PFS months	PFS event	BTK group
SUH-003	2.46	0	Low
SUH-004	5.21	1	High
SUH-010	28.5	1	High
SUH-011	2.04	1	Low
SUH-012	3.93	1	Low
SUH-013	0.46	0	High
SUH-015	1.14	1	High
SUH-016	0.75	1	Low
SUH-021	4.46	1	High
SUH-023	11.68	1	High
SUH-024	0.75	1	Low
End of Source Data for Supplementary Figure 6
